# Supplementary material for: Ki67 and LSD1 Expression in Testicular Germ Cell Tumors Is Not Associated with Patient Outcome: Investigation Using a Digital Pathology Algorithm
Source: Life (Basel). 2022 Feb 10;12(2):264. doi: 10.3390/life12020264 (PMC8875543; doi:10.3390/life12020264)
Supplement: Supplementary file 1 [file life-12-00264-s001.zip]

Archive with 3 entries (2 files):
- life-12-00264-s001/
- life-12-00264-s001/life-1596019-supplementary.pdf
- life-12-00264-s001/Supplementary material - original blots.tif
